# Supplementary material for: Changes in mGlu5 Receptor Signaling Are Associated with Associative Learning and Memory Extinction in Mice
Source: Life (Basel). 2022 Mar 21;12(3):463. doi: 10.3390/life12030463 (PMC8955168; doi:10.3390/life12030463)
Supplement: Supplementary file 1 [file life-12-00463-s001.zip]

Archive with 2 entries (2 files):
- Table S1. Individual data points of western blot densitometric analysis..xlsx
- Figure S1. Uncropped images of blots in prefrontal cortex, dorsal and ventral hippocampus.pdf
