# Supplementary material for: Changes in mGlu5 Receptor Signaling Are Associated with Associative Learning and Memory Extinction in Mice
Source: Life (Basel). 2022 Mar 21;12(3):463. doi: 10.3390/life12030463 (PMC8955168; doi:10.3390/life12030463)
Supplement: Supplementary file 1 [file life-12-00463-s001.zip › Table S1. Individual data points of western blot densitometric analysis..xlsx]

## Sheet: mGlu5
	mGlu5 Dorsal Hippocampus						mGlu5 Ventral Hippocampus						mGlu5 Prefrontal cortex
	Mouse	mGlu-5 (OD)	β-actin (OD)	mglu-5/β-actin (OD)	% vs naive		Mouse	mGlu-5 (OD)	β-actin (OD)	mglu-5/β-actin (OD)	% vs naive		Mouse	mGlu-5 (OD)	β-actin (OD)	mglu-5/β-actin (OD)	% vs naive
	1 NAIVE	13389359	20570108	0.650913	74.8176		40 FORGETTING	23725300	17975752	1.31985	115.776		40 FORGETTING	18780815	20044007	0.936979	283.933
	2 NAIVE	18849794	13894258	1.35666	155.938		39 FORGETTING	23731250	14982288	1.58395	138.943		39 FORGETTING	25421543	22469200	1.1314	342.847
	5 NAIVE	16103551	16023673	1.00498	115.516		38 FORGETTING	23463765	11831631	1.98314	173.96		38 FORGETTING	10770167	22646614	0.475575	144.114
	8 NAIVE	10057974	20865108	0.482048	55.4078		29 EXTINCTION	22853421	15780116	1.44824	127.039		29 EXTINCTION	8351489	25799806	0.323704	98.092
	14 LEARNER	8663903	21328472	0.406213	46.6912		28 EXTINCTION	24180007	17483016	1.38306	121.321		28 EXTINCTION	8732024	26820392	0.325574	98.6588
	15 LEARNER	7197296	23512664	0.306103	35.1842		27 EXTINCTION	24066664	19029622	1.26469	110.938		27 EXTINCTION	6621468	21799664	0.303742	92.043
	17 LEARNER	14482773	20989057	0.690015	79.3121		18 LEARNER	19403350	20304936	0.955598	83.8244		18 LEARNER	4598640	23923149	0.192226	58.2502
	18 LEARNER	13977995	17389451	0.80382	92.3931		17 LEARNER	22100421	17570744	1.2578	110.333		17 LEARNER	6929125	18724886	0.370049	112.136
	27 EXTINCTION	12552581	17112593	0.733529	84.3137		15 LEARNER	17624986	17616693	1.00047	87.7606		15 LEARNER	6676903	18502007	0.360875	109.356
	28 EXTINCTION	17120258	13281794	1.289	148.161		14 LEARNER	16464522	14589087	1.12855	98.9957		14 LEARNER	6686832	14620522	0.457359	138.594
	29 EXTINCTION	12048581	14994794	0.803518	92.3583		8 NAIVE	15919865	12912844	1.23287	108.147		8 NAIVE	5845832	14383501	0.406426	123.159
	38 FORGETTING	15640773	17219057	0.908341	104.407		5 NAIVE	19447472	19157936	1.01511	89.045		5 NAIVE	10021045	16324057	0.613882	186.025
	39 FORGETTING	14250945	23287714	0.611951	70.3392		2 NAIVE	24085714	20751350	1.16068	101.814		2 NAIVE	6016347	27031756	0.222566	67.4442
	40 FORGETTING	14671187	28874907	0.508095	58.4017		1 NAIVE	23322936	20503229	1.13753	99.7829		1 NAIVE	2552234	30780706	0.0829167	25.1263
	Mouse	mGlu-5 (OD)	β-actin (OD)	mglu-5/β-actin (OD)	% vs naive		Mouse	mGlu-5 (OD)	β-actin (OD)	mglu-5/β-actin (OD)	% vs naive		Mouse	mGlu-5 (OD)	β-actin (OD)	mglu-5/β-actin (OD)	% vs naive
	9 NAIVE	11576631	17446966	0.663533	105.323		46 FORGETTING	24997028	16570430	1.50853	165.773		46 FORGETTING	10065702	22465735	0.448047	80.0084
	11 NAIVE	8699660	15326137	0.567636	90.1009		45 FORGETTING	20846179	13928673	1.49664	164.466		45 FORGETTING	14880016	22704179	0.655387	117.033
	12 NAIVE	8026489	12183116	0.658821	104.575		44 FORGETTING	21701492	13267551	1.63568	179.745		44 FORGETTING	13958158	16340915	0.854185	152.533
	19 LEARNER	11165823	16031844	0.696478	110.552		42 FORGETTING	21628836	14070915	1.53713	168.915		42 FORGETTING	25990785	19521179	1.33141	237.753
	22 LEARNER	13145137	17166309	0.765752	121.548		36 EXTINCTION	23276785	13455673	1.72989	190.097		36 EXTINCTION	13011894	25374856	0.512787	91.5691
	23 LEARNER	18268693	17428309	1.04822	166.384		35 EXTINCTION	21980421	14727037	1.49252	164.013		35 EXTINCTION	13092430	22514371	0.581514	103.842
	30 EXTINCTION	15536501	17988238	0.863703	137.096		32 EXTINCTION	23858442	16597108	1.43751	157.968		32 EXTINCTION	11549167	22383421	0.51597	92.1374
	32 EXTINCTION	14339480	18611137	0.770478	122.298		30 EXTINCTION	19951492	16924693	1.17884	129.543		30 EXTINCTION	12175602	17924815	0.67926	121.296
	35 EXTINCTION	18464744	17716187	1.04225	165.437		23 LEARNER	19462765	18421936	1.0565	116.099		23 LEARNER	11382702	16483401	0.690555	123.313
	36 EXTINCTION	14835551	19314723	0.768095	121.92		22 LEARNER	15268693	17566815	0.869178	95.5141		22 LEARNER	7914267	17433815	0.453961	81.0644
	42 FORGETTING	12293530	18756773	0.655418	104.035		29 LEARNER	15790865	16035380	0.984752	108.214		29 LEARNER	13537480	21362229	0.633711	113.163
	44 FORGETTING	14771359	19418794	0.760673	120.742		12 NAIVE	12829037	11101530	1.15561	126.99		12 NAIVE	12815137	15456037	0.829135	148.06
	45 FORGETTING	21333693	19969208	1.06833	169.576		11 NAIVE	17081108	19348108	0.882831	97.0144		11 NAIVE	9183752	21942250	0.418542	74.7396
	46 FORGETTING	23522057	20214037	1.16365	184.706		9 NAIVE	14008572	20665007	0.677889	74.4932		9 NAIVE	12505794	28589877	0.43742	78.1108

## Sheet: norbin
	Norbin Dorsal Hippocampus						Norbin Ventral Hippocampus						Norbin Prefrontal cortex
	Mouse	norbin (OD)	β-actin	Norbin/β-actin (OD)	% vs naive		Mouse	norbin (OD)	β-actin	Norbin/β-actin (OD)	% vs naive		Mouse	norbin (OD)	β-actin	Norbin/β-actin (OD)	% vs naive
	40 FORGETTING	18758421	15255723	1.2296	92.451		40 FORGETTING	2153326	14462309	0.148892	bubble in the blot		40 FORGETTING	21447856	13197087	1.6252	138.906
	39 FORGETTING	9993844	18866765	0.529706	39.8275		39 FORGETTING	7141924	14730137	0.484851	62.9677		39 FORGETTING	30626120	11904501	2.57265	219.885
	38 FORGETTING	16393572	15704037	1.04391	78.4893		38 FORGETTING	14260087	13618187	1.04714	135.992		38 FORGETTING	18189886	13954380	1.30353	111.412
	29 EXTINCTION	22989714	14363622	1.60055	120.342		29 EXTINCTION	16435258	17445744	0.942078	122.348		29 EXTINCTION	15269108	12824501	1.19062	101.762
	28 EXTINCTION	20978836	15256622	1.37506	103.388		28 EXTINCTION	10866187	13954480	0.778688	101.128		28 EXTINCTION	19697593	14583279	1.3507	115.444
	27 EXTINCTION	28183099	15296693	1.84243	138.529		27 EXTINCTION	11505430	12941187	0.889055	115.462		27 EXTINCTION	18460643	16536815	1.11634	95.4133
	18 LEARNER	19857957	17542643	1.13198	85.1114		18 LEARNER	7633167	12618945	0.604897	78.5581		18 LEARNER	19941886	15912158	1.25325	107.115
	17 LEARNER	16014936	15436279	1.03749	78.0065		17 LEARNER	10009894	17033673	0.587653	76.3186		17 LEARNER	10287652	15972229	0.644096	55.051
	15 LEARNER	9761066	16895643	0.577727	43.4381		15 LEARNER	11255087	19399401	0.580177	75.3477		15 LEARNER	13969673	16887572	0.827216	70.7022
	14 LEARNER	12436794	17667643	0.703931	52.9271		14 LEARNER	11787208	16507380	0.714057	92.7347		14 LEARNER	16854451	14027915	1.20149	102.692
	8 NAIVE	14574350	14949986	0.974874	73.2988		8 NAIVE	12238844	19993279	0.612148	79.4997		8 NAIVE	17822057	15107108	1.17971	100.83
	5 NAIVE	16191572	14630229	1.10672	83.2121		5 NAIVE	16356936	16814087	0.972811	126.339		5 NAIVE	22768028	16876350	1.34911	115.308
	2 NAIVE	24266978	14145551	1.71552	128.986		2 NAIVE	15374915	15358551	1.00107	130.009		2 NAIVE	27694685	19936179	1.38917	118.732
	1 NAIVE	21212492	13793187	1.5379	115.631		1 NAIVE	10579430	21165865	0.499835	64.9136		1 NAIVE	15133522	19397229	0.78019	66.6829
	Mouse	norbin (OD)	β-actin	Norbin/β-actin (OD)	% vs naive		Mouse	norbin (OD)	β-actin	Norbin/β-actin (OD)	% vs naive		Mouse	norbin (OD)	β-actin	Norbin/β-actin (OD)	% vs naive
	46 FORGETTING	26412200	24297128	1.08705	119.456		46 FORGETTING	16737865	16195602	1.03348	89.0933		46 FORGETTING	18322664	11173066	1.6399	87.695
	45 FORGETTING	16016300	20433714	0.783817	86.1338		45 FORGETTING	17667693	14913723	1.18466	102.126		45 FORGETTING	27550856	11900116	2.31518	123.806
	44 FORGETTING	12492986	16437279	0.76004	83.5209		44 FORGETTING	12001844	9325974	1.28693	110.942		44 FORGETTING	29369271	15008551	1.95684	104.644
	42 FORGETTING	15203572	17516229	0.867971	95.3814		42 FORGETTING	11647966	6940903	1.67816	144.669		42 FORGETTING	27128907	17692380	1.53337	81.9982
	36 EXTINCTION	23441128	20759250	1.12919	124.087		36 EXTINCTION	11499430	9458510	1.21578	104.808		36 EXTINCTION	16253936	18369208	0.884847	47.318
	35 EXTINCTION	20636836	20432300	1.01001	110.99		35 EXTINCTION	9651409	11453752	0.842642	72.6415		35 EXTINCTION	7313631	15614430	0.468389	25.0476
	32 EXTINCTION	16195401	21355371	0.758376	83.338		32 EXTINCTION	11186602	13803359	0.810426	69.8643		32 EXTINCTION	12466480	16065309	0.775988	41.4967
	30 EXTINCTION	24085907	23239078	1.03644	113.894		30 EXTINCTION	10305309	14278945	0.721714	62.2167		30 EXTINCTION	9753823	17580551	0.554808	29.6689
	23 LEARNER	22174543	16802936	1.31968	145.02		23 LEARNER	11158258	12526288	0.890787	76.792		23 LEARNER	8093288	19143380	0.422772	22.6081
	22 LEARNER	21906371	17790179	1.23137	135.316		22 LEARNER	13487894	14082388	0.957785	82.5676		22 LEARNER	11313844	18439551	0.613564	32.8109
	29 LEARNER	23216028	25023836	0.927757	101.951		29 LEARNER	16771208	17533823	0.956506	82.4574		29 LEARNER	9730894	17257673	0.563859	30.1529
	12 NAIVE	17685765	19900693	0.888701	97.6594		12 NAIVE	12770451	15555480	0.820962	70.7725		12 NAIVE	17120765	14982773	1.1427	61.1068
	11 NAIVE	16302179	21038714	0.774866	85.1501		11 NAIVE	22121593	15461844	1.43072	123.338		11 NAIVE	32018777	14872066	2.15295	115.131
	9 NAIVE	24705563	23349735	1.05807	116.271		9 NAIVE	17503522	14311986	1.223	105.431		9 NAIVE	39413070	17123137	2.30174	123.088

## Sheet: PLC-beta
	PLC Dorsal Hippocampus						PLC Ventral Hippocampus						PLC Prefrontal cortex
	Mouse	PLC-β (OD)	β-actina (OD)	PLC-β/β-actina (OD)	% vs naive		Mouse	PLC-β (OD)	β-actina (OD)	PLC-β/β-actina (OD)	% vs naive		Mouse	PLC-β (OD)	β-actina (OD)	PLC-β/β-actina (OD)	% vs naive
	40 FORGETTING	8701924	15255723	0.570404	75.0531		40 FORGETTING	17212673	14462309	1.19017	140.021		40 FORGETTING	8447116	14727673	0.573554	80.7823
	39 FORGETTING	17361501	18866765	0.920216	121.081		39 FORGETTING	15931673	14730137	1.08157	127.244		39 FORGETTING	9221702	20637057	0.446852	62.9368
	38 FORGETTING	15009602	15704037	0.95578	125.761		38 FORGETTING	16732208	13618187	1.22867	144.549		38 FORGETTING	7454974	21835007	0.341423	48.0877
	29 EXTINCTION	13627137	14363622	0.948726	124.832		29 EXTINCTION	8133995	17445744	0.466245	54.8524		29 EXTINCTION	7182803	20336472	0.353198	49.7462
	28 EXTINCTION	15731258	15256622	1.03111	135.672		28 EXTINCTION	13996016	13954480	1.00298	117.997		28 EXTINCTION	7383317	20448714	0.361065	50.8542
	27 EXTINCTION	12725894	15296693	0.831938	109.465		27 EXTINCTION	14101087	12941187	1.08963	128.192		27 EXTINCTION	7169217	19317472	0.371126	52.2713
	18 LEARNER	16152037	17542643	0.92073	121.149		18 LEARNER	10507652	12618945	0.832689	97.9634		18 LEARNER	8389045	18419865	0.455435	64.1457
	17 LEARNER	19807329	15436279	1.28317	168.838		17 LEARNER	9044995	17033673	0.531007	62.4714		17 LEARNER	10014288	19126815	0.523573	73.7427
	15 LEARNER	9906530	16895643	0.586336	77.1495		15 LEARNER	7011924	19399401	0.361451	42.5236		15 LEARNER	10772116	20512765	0.525142	73.9637
	14 LEARNER	15689794	17667643	0.888052	116.849		14 LEARNER	10908238	16507380	0.66081	77.7423		14 LEARNER	8834045	17791279	0.496538	69.9349
	8 NAIVE	9943945	14949986	0.665147	87.5194		8 NAIVE	11667480	19993279	0.58357	68.6553		8 NAIVE	11097116	15285501	0.72599	102.252
	5 NAIVE	12507430	14630229	0.854903	112.487		5 NAIVE	14382258	16814087	0.85537	100.632		5 NAIVE	11162844	15055986	0.741422	104.426
	2 NAIVE	12548359	14145551	0.887089	116.722		2 NAIVE	14503915	15358551	0.944354	111.101		2 NAIVE	14252966	18753693	0.760008	107.043
	1 NAIVE	8535752	13793187	0.618838	81.4261		1 NAIVE	15716501	21165865	0.74254	87.3576		1 NAIVE	12055844	19585350	0.615554	86.6978
	Mouse	PLC-β (OD)	β-actina (OD)	PLC-β/β-actina (OD)	% vs naive		Mouse	PLC-β (OD)	β-actina (OD)	PLC-β/β-actina (OD)	% vs naive		Mouse	PLC-β (OD)	β-actina (OD)	PLC-β/β-actina (OD)	% vs naive
	46 FORGETTING	13742430	24297128	0.565599	195.034		46 FORGETTING	13399530	16195602	0.827356	65.1461		46 FORGETTING	15354258	20895693	0.734805	153.084
	45 FORGETTING	7732924	20433714	0.378439	130.496		45 FORGETTING	12347066	14913723	0.8279	65.1889		45 FORGETTING	12928652	19994936	0.646596	134.708
	44 FORGETTING	12282066	16437279	0.747208	257.658		44 FORGETTING	11397530	9325974	1.22213	96.2305		44 FORGETTING	11328187	16836329	0.672842	140.175
	42 FORGETTING	14914551	17516229	0.85147	293.61		42 FORGETTING	13263187	6940903	1.91087	150.462		42 FORGETTING	14312258	17760401	0.805852	167.886
	36 EXTINCTION	13892551	20759250	0.669222	230.766		36 EXTINCTION	13275309	9458510	1.40353	110.514		36 EXTINCTION	15277794	19258229	0.793313	165.273
	35 EXTINCTION	20568693	20432300	1.00668	347.129		35 EXTINCTION	13040480	11453752	1.13853	89.6483		35 EXTINCTION	10926945	17779522	0.61458	128.038
	32 EXTINCTION	7856924	21355371	0.367913	126.867		32 EXTINCTION	10580945	13803359	0.766549	60.3582		32 EXTINCTION	12742551	15697865	0.811738	169.112
	30 EXTINCTION	10976945	23239078	0.472349	162.879		30 EXTINCTION	15294744	14278945	1.07114	84.3417		30 EXTINCTION	10966652	17118572	0.640629	133.464
	23 LEARNER	9577409	16802936	0.569984	196.546		23 LEARNER	10383530	12526288	0.828939	65.2708		23 LEARNER	12255137	18726765	0.654418	136.337
	22 LEARNER	7414510	17790179	0.416775	143.716		22 LEARNER	14230915	14082388	1.01055	79.5706		22 LEARNER	13500551	19969472	0.676059	140.846
	29 LEARNER	7673510	25023836	0.306648	105.741		29 LEARNER	14942380	17533823	0.852203	67.1026		29 LEARNER	15169329	18793986	0.807137	168.154
	12 NAIVE	6128853	19900693	0.307972	106.197		12 NAIVE	18148915	15555480	1.16672	91.8678		12 NAIVE	6092610	17044622	0.357451	74.4689
	11 NAIVE	7302752	21038714	0.34711	119.693		11 NAIVE	24535229	15461844	1.58682	124.947		11 NAIVE	4814175	16989744	0.283358	59.0329
	9 NAIVE	5344560	23349735	0.228892	78.9282		9 NAIVE	15158208	14311986	1.05913	83.3958		9 NAIVE	15295359	19029815	0.803758	167.45

## Sheet: Gq
	Gq Dorsal Hippocampus						Gq Ventral Hippocampus						Gq Prefrontal cortex
	Mouse	Gαq (OD)	β-actina (OD)	Gαq/β-actina (OD)	% vs naive		Mouse	Gαq (OD)	β-actina (OD)	Gαq/β-actina (OD)	% vs naive		Mouse	Gαq (OD)	β-actina (OD)	Gαq/β-actina (OD)	% vs naive
	40 FORGETTING	21161785	15255723	1.38714	115.595		40 FORGETTING	17481693	12009581	1.45565	103.237		40 FORGETTING	13349409	14727673	0.906417	127.664
	39 FORGETTING	23823614	18866765	1.26273	105.227		39 FORGETTING	23380714	15548844	1.50369	106.645		39 FORGETTING	12040752	20637057	0.583453	82.1765
	38 FORGETTING	19688421	15704037	1.25372	104.476		38 FORGETTING	21926643	16379794	1.33864	94.939		38 FORGETTING	11749874	21835007	0.538121	75.7917
	29 EXTINCTION	16992350	14363622	1.18301	98.5844		29 EXTINCTION	23575543	18000158	1.30974	92.8894		29 EXTINCTION	9027267	20336472	0.443895	62.5205
	28 EXTINCTION	16115472	15256622	1.05629	88.0245		28 EXTINCTION	21667886	16619158	1.30379	92.4674		28 EXTINCTION	10649924	20448714	0.520811	73.3537
	27 EXTINCTION	14920693	15296693	0.97542	81.285		27 EXTINCTION	20446350	17894815	1.14259	81.0344		27 EXTINCTION	8959510	19317472	0.463803	65.3244
	18 LEARNER	17137614	17542643	0.976912	81.4093		18 LEARNER	20725886	17305936	1.19762	84.9374		18 LEARNER	11612823	18419865	0.630451	88.7959
	17 LEARNER	13620300	15436279	0.882356	73.5297		17 LEARNER	19727057	16576350	1.19007	84.4023		17 LEARNER	13679894	19126815	0.715221	100.735
	15 LEARNER	17282128	16895643	1.02287	85.2396		15 LEARNER	18467886	15830572	1.1666	82.7373		15 LEARNER	11935702	20512765	0.581867	81.9531
	14 LEARNER	19495785	17667643	1.10347	91.9562		14 LEARNER	14750794	11910187	1.2385	87.837		14 LEARNER	8847853	17791279	0.497314	70.0442
	8 NAIVE	16807886	14949986	1.12427	93.6895		8 NAIVE	18456693	12897673	1.43101	101.49		8 NAIVE	10083045	15285501	0.659648	92.9081
	5 NAIVE	15895886	14630229	1.08651	90.5425		5 NAIVE	20743007	13848258	1.49788	106.233		5 NAIVE	11621288	15055986	0.771872	108.714
	2 NAIVE	19656078	14145551	1.38956	115.797		2 NAIVE	17876057	13088430	1.36579	96.8646		2 NAIVE	14325359	18753693	0.763869	107.587
	1 NAIVE	16528543	13793187	1.19831	99.8593		1 NAIVE	24980321	18322229	1.36339	96.6942		1 NAIVE	12491116	19585350	0.637779	89.828
	Mouse	Gαq (OD)	β-actina (OD)	Gαq/β-actina (OD)	% vs naive		Mouse	Gαq (OD)	β-actina (OD)	Gαq/β-actina (OD)	% vs naive		Mouse	Gαq (OD)	β-actina (OD)	Gαq/β-actina (OD)	% vs naive
	46 FORGETTING	11001016	24297128	0.45277	60.3694		46 FORGETTING	22670765	16795723	1.34979	114.389		46 FORGETTING	8285439	20895693	0.396514	79.3028
	45 FORGETTING	14171572	20433714	0.693539	92.4718		45 FORGETTING	19270279	16336137	1.17961	99.967		45 FORGETTING	8115731	19994936	0.405889	81.1779
	44 FORGETTING	11589966	16437279	0.705102	94.0137		44 FORGETTING	15489501	15085480	1.02678	87.0154		44 FORGETTING	5775368	16836329	0.34303	68.606
	42 FORGETTING	12008794	17516229	0.685581	91.4108		42 FORGETTING	17476037	17042380	1.02545	86.9022		42 FORGETTING	9670631	17760401	0.544505	108.901
	36 EXTINCTION	15310451	20759250	0.737524	98.3366		36 EXTINCTION	19140572	17399087	1.10009	93.228		36 EXTINCTION	10295874	19258229	0.534622	106.924
	35 EXTINCTION	16916108	20432300	0.82791	110.388		35 EXTINCTION	18415108	18626693	0.988641	83.7831		35 EXTINCTION	13065773	17779522	0.734878	146.976
	32 EXTINCTION	15709622	21355371	0.735629	98.0838		32 EXTINCTION	16460844	19538986	0.842462	71.395		32 EXTINCTION	14589016	15697865	0.929363	185.873
	30 EXTINCTION	15518915	23239078	0.667794	89.0392		30 EXTINCTION	16581744	19574693	0.847101	71.7882		30 EXTINCTION	9488095	17118572	0.554257	110.851
	23 LEARNER	14492986	16802936	0.862527	115.004		23 LEARNER	12577187	19361451	0.649599	55.0508		23 LEARNER	10061631	18726765	0.537286	107.457
	22 LEARNER	16776643	17790179	0.943028	125.737		22 LEARNER	10772894	20983350	0.513402	43.5086		22 LEARNER	5828368	19969472	0.291864	58.3728
	29 LEARNER	20528815	25023836	0.82037	109.383		29 LEARNER	10194066	18864279	0.54039	45.7958		29 LEARNER	6760539	18793986	0.359718	71.9436
	12 NAIVE	13523208	19900693	0.679535	90.6046		12 NAIVE	21841279	18752986	1.16468	98.7019		12 NAIVE	6296782	17044622	0.369429	73.8859
	11 NAIVE	16330279	21038714	0.776201	103.494		11 NAIVE	23365936	20722714	1.12755	95.5552		11 NAIVE	10628803	16989744	0.625601	125.12
	9 NAIVE	18240886	23349735	0.781203	104.16		9 NAIVE	23547593	18762765	1.25502	106.357		9 NAIVE	9758803	19029815	0.512816	102.563
